# Supplementary material for: Peptide-Mediated Targeted Delivery of Aloe-Emodin as Anticancer Drug
Source: Molecules. 2022 Jul 19;27(14):4615. doi: 10.3390/molecules27144615 (PMC9320513; doi:10.3390/molecules27144615)
Supplement: Supplementary file 1 [file molecules-27-04615-s001.zip]

Archive with 1 entries (1 files):
- molecules-1776133-supplementary.pdf
